# Supplementary material for: Tel Shiqmona during the Iron Age: A first glimpse into an ancient Mediterranean purple dye ‘factory’
Source: PLoS One. 2025 Apr 16;20(4):e0321082. doi: 10.1371/journal.pone.0321082 (PMC12002455; doi:10.1371/journal.pone.0321082)
Supplement: S3 Table — Abbreviations: PVR = purple-stained vat rims, VR = vat rims with no visible staining, PVBF = body fragments of vats with purple remains, VB = vat bases, PSH = purple-stained miscellaneous potsherds, PST = purple-stained stone tools and objects. (XLSX) [file pone.0321082.s005.xlsx]

## Sheet: Sheet1
Artifact No.	Category	Stratum	Context	Sqaure	Elevation	Chemical analysis	Petrography	FTIR
6296	1 (PVR)	11	R283a	70	8.20-8.60	*	*
6313	1 (PVR)	11	R2262a	2050-50	8.55-8.70	*	*	*
12B-7005	1 (PVR)	12	R_B2-4	K/13-14	8.96-9.35	*	*
7055.1	1 (PVR)	13	F13_4b	2050	8.40-8.78
7055.2	1 (PVR)	13	F13_4b	2050	8.40-8.78
13A-2020	1 (PVR)	8? 11?		L-K/14	9.89-10.9	*	*	*
8134	1 (PVR)	Unstratified	X	250	7.45-7.90
5199	2 (VR)	8	B571	460	8.75-8.75		*
727	2 (VR)	9	4RH	660	8.26-8.36		*
7354.1	2 (VR)	9	4RH	650	7.10-7.70
7367.1	2 (VR)	9	4RH	660	7.70-7.90
8058.9	2 (VR)	10	4RH, R666 Center	460	6.75-7.20
5581	2 (VR)	11	R2262b	70	9.30-9.65
5582	2 (VR)	11	R2261a	2260-2060	9.50-9.75
6138	2 (VR)	11	Area 260? Alley?	270	8.80-9.00		*
6157.1	2 (VR)	11	Area 260	270	8.50-8.75
6246	2 (VR)	11	R2261a	2060-2070	8.85-9.95
6267.2	2 (VR)	11	R2261a	2060-2070	8.85
6270	2 (VR)	11	R2261a	2060	8.85-9.09		*
6369.1	2 (VR)	11	R2262a	60	8.70-8.90
7247	2 (VR)	11	Area 260	260-270	8.30-8.65
12259.1	2 (VR)	11	R2284_5	2090	9.00-9.05		*
11B-2431.2	2 (VR)	11	R_B1-3	K/13-14	9.00-9.16
6118.1	2 (VR)	11	B283? Alley?	70	8.90-9.08
6165	2 (VR)	11	Area 260	270	8.50-8.75
7208.72	2 (VR)	12	N to R676	470	8.10-8.30
11B-2278.3	2 (VR)	12	R_B2-3	K/14	8.67-8.87
6366.5	2 (VR)	13	R676	680	7.40-6.40		*
11B-2156.1	2 (VR)	?14	R2054, F13_4a?	J/15	8.08-8.12
7075.70.	2 (VR)	10-9?	X	290	7.90-8.45
5599.1	2 (VR)	11?	Area 260	260	8.90-9.20		*
8112.1	2 (VR)	13?	X	260	7.25-7.45
4054.1	2 (VR)	7?	X	2266	9.90-10.10
5362	2 (VR)	7?	S of B47	260	9.40-9.20
6202	2 (VR)	7-8?	B571	450	8.80-10.00
861	2 (VR)	8?	B282	480 (580)	8.39		*
7108	2 (VR)	8?	B471	460	8.30-9.24
7013	2 (VR)	9?	W of 4RH	470	8.62-9.11
5277	3 (PVBF)	8	B571	460	8.80-8.90	*	*	*
7190	3 (PVBF)	9	4RH	460	8.05-9.03	*	*
8278.2	3 (PVBF)	10	4RH, R666 South	650-660	5.85
6311	3 (PVBF)	11	R2261a	2270	8.85-9.00
6368	3 (PVBF)	11	R2261b	2050	8.60-8.85		*
13A-2193	3 (PVBF)	11		L/14-15	9.22-9.54	*	*
7111	3 (PVBF)	12	R283a	80	8.14-8.00	*	*
13023	3 (PVBF)	12	R2288b	2090	8.52-8.69	*	*
11B-2051.1	3 (PVBF)	12	R2261a	J-K/14	8.43-8.50	*	*
11B-2051.2	3 (PVBF)	12	R2261a	J-K/14	8.43-8.50	*
11B-2100.15	3 (PVBF)	12	R_B2-2	K/15	8.79-8.88
12B-7012	3 (PVBF)	12	R_B2-4	K/13	8.81-9.03	*	*
7055.3	3 (PVBF)	13	F13_4b	2050	8.40-8.78
7055.4	3 (PVBF)	13	F13_4b	2050	8.40-8.78
7055.5	3 (PVBF)	13	F13_4b	2050	8.40-8.78
11B-2077.1	3 (PVBF)	13	F13_5	J/14-15	8.34-8.44	*
11B-2077.2	3 (PVBF)	13	F13_5	J/14-15	8.34-8.44	*	*
5336	3 (PVBF)	11?	Alley	2270	9.60-9.75	*
6269	3 (PVBF)	11?	R2261a	2270	9.30-9.72	*	*
11B-2068	3 (PVBF)	12?	R2261a	J/14-15	8.48-9.28	*
11B-2145.1	3 (PVBF)	12?	B2261	K/14-15	8.82-9.79
11101	3 (PVBF)	13?	Alley	480	7.45-7.60		*
12195	3 (PVBF)	14?	N of F14_3	2050-2060	8.35-8.45		*
11B-2299.1	3 (PVBF)	15a	R15a_13	I-J/15	7.46-7.61	*	*	*
8172	3 (PVBF)	15a-15b	R15a_11	250	7.05-7.20
8053_a	3 (PVBF)	15a-15b	R15a_9	260-460	7.05-7.30	*	*
8053_b	3 (PVBF)	15a-15b	R15a_9	260-460	7.05-7.30
7238	3 (PVBF)	9?	4RH, R473	670	7.40-7.60	*	*	*
6123	3 (PVBF)	Unstratified	R2284_1	2270	9.10-9.50	*	*	*
5548	4 (VB)	7	R281a	90	9.20-10		*	*
7328.1	4 (VB)	10	4RH. R473	670	6.90-7.10
6207	4 (VB)	11	R283a	280	8.50-8.70		*	*
6255.5	4 (VB)	11	R283a	280	8.35-8.55		*	*
6296b	4 (VB)	11	R283a	70	8.20-8.60
8120	4 (VB)	12	R2288a	2080	8.45-8.75		*	*
8076.10.	4 (VB)	13?	X	460	6.65-7.85		*	*
5569	4 (VB)	7?	wall dismanteling	60	9.50-9.80
851	4 (VB)	7-8?	X	X	X
7207	4 (VB)	9?	E to 4RH	480	7.95-8.30
5308.1	5 (PSH)	7	B471	470	9.40-9.75
5308.2	5 (PSH)	7	B471	470	9.40-9.75
5308.3	5 (PSH)	7	B471	470	9.40-9.75
6325	5 (PSH)	7	B471	270	9.00-9.15
6325_7	5 (PSH)	7	B471	270	9.00-9.15
5286.25	5 (PSH)	8	B471	470	8.8	*
5286.26	5 (PSH)	8	B471	470	8.8
5286.27	5 (PSH)	8	B471	470	8.8
5286.28	5 (PSH)	8	B471	470	8.8
5286.29	5 (PSH)	8	B471	470	8.8
5286.3	5 (PSH)	8	B471	470	8.8
5286.31	5 (PSH)	8	B471	470	8.8
5307.79	5 (PSH)	8	B471	470	9
5307.82	5 (PSH)	8	B471	470	9
5307.83	5 (PSH)	8	B471	470	9
5307.84	5 (PSH)	8	B471	470	9
5385.25	5 (PSH)	8	R272a	70-270	9.30-9.70
6341	5 (PSH)	8	Alley	280	8.80-8.90
6345.13	5 (PSH)	8	B471	470	8.90-9.00
6345.15	5 (PSH)	8	B471	470	8.90-9.00	*	*
6345.17	5 (PSH)	8	B471	470	8.90-9.00		*
6345.18	5 (PSH)	8	B471	470	8.90-9.00
6345.3	5 (PSH)	8	B471	470	8.90-9.00
6345.31	5 (PSH)	8	B471	470	8.90-9.00
6345.5	5 (PSH)	8	B471	470	8.90-9.00
6375.1	5 (PSH)	8	B471	470	8.60-9.10
6375.2	5 (PSH)	8	B471	470	8.60-9.10
6375.3	5 (PSH)	8	B471	470	8.60-9.10
6375.4	5 (PSH)	8	B471	470	8.60-9.10
6375.5	5 (PSH)	8	B471	470	8.60-9.10
6375.6	5 (PSH)	8	B471	470	8.60-9.10
6375.7	5 (PSH)	8	B471	470	8.60-9.10
6375.8	5 (PSH)	8	B471	470	8.60-9.10
6345.20.	5 (PSH)	8	B471	470	8.90-9.00
6345.31b	5 (PSH)	8	B471	470	8.90-9.00
5216.3	5 (PSH)	9	4RH	660	8.1
7341.13	5 (PSH)	9	4RH	450-460	7.20-8.50
7341.15	5 (PSH)	9	4RH	450-460	7.20-8.50
7341.21	5 (PSH)	9	4RH	450-460	7.20-8.50
7341.23	5 (PSH)	9	4RH	450-460	7.20-8.50
7341.25	5 (PSH)	9	4RH	450-460	7.20-8.50
7341.26	5 (PSH)	9	4RH	450-460	7.20-8.50
7341.27	5 (PSH)	9	4RH	450-460	7.20-8.50
7341.28	5 (PSH)	9	4RH	450-460	7.20-8.50
7341.29	5 (PSH)	9	4RH	450-460	7.20-8.50
7341.4	5 (PSH)	9	4RH	450-460	7.20-8.50
7341.6	5 (PSH)	9	4RH	450-460	7.20-8.50
7343	5 (PSH)	9	4RH	450-460	7
7356.15	5 (PSH)	9	4RH	450-460	6.80-7.00
7367.11	5 (PSH)	9	4RH	660	7.70-7.90
7367.12	5 (PSH)	9	4RH	660	7.70-7.90
7367.13	5 (PSH)	9	4RH	660	7.70-7.90
7367.15	5 (PSH)	9	4RH	660	7.70-7.90
7367.3	5 (PSH)	9	4RH	660	7.70-7.90	*
7367.5	5 (PSH)	9	4RH	660	7.70-7.90		*
7367.6	5 (PSH)	9	4RH	660	7.70-7.90
7367.8	5 (PSH)	9	4RH	660	7.70-7.90
7367.9	5 (PSH)	9	4RH	660	7.70-7.90
7369.18	5 (PSH)	9	4RH	660	7.30-7.50
7369.3	5 (PSH)	9	4RH	660	7.30-7.50
7369.4	5 (PSH)	9	4RH	660	7.30-7.50
7369.5	5 (PSH)	9	4RH	660	7.30-7.50
7369.6	5 (PSH)	9	4RH	660	7.30-7.50
7369.7	5 (PSH)	9	4RH	660	7.30-7.50
7369.8	5 (PSH)	9	4RH	660	7.30-7.50
7328.2	5 (PSH)	10	4RH. R473	670	6.90-7.10
7328.3	5 (PSH)	10	4RH. R473	670	6.90-7.10
7328.4	5 (PSH)	10	4RH. R473	670	6.90-7.10
5415.53	5 (PSH)	11	R2286	80-2080	9.40-9.60
6173.5	5 (PSH)	11	R2054	2050	8.50-8.85
6173.6	5 (PSH)	11	R2054	2050	8.50-8.85
6173.7	5 (PSH)	11	R2054	2050	8.50-8.85
6173.8	5 (PSH)	11	R2054	2050	8.50-8.85
6381.7	5 (PSH)	11	R283a	80	8.22-8.73
7322.3	5 (PSH)	12	R283a	70-80	8.00-8.20
6194.16	5 (PSH)	13	R2054	2050	8.32-8.50
6194.17	5 (PSH)	13	R2054	2050	8.32-8.50
6194.19	5 (PSH)	13	R2054	2050	8.32-8.50
6194.23	5 (PSH)	13	R2054	2050	8.32-8.50
6196.4	5 (PSH)	13	R2054	2050	8.13-8.30
6194.20.	5 (PSH)	13	R2054	2050	8.32-8.50	*
7059	5 (PSH)	Unstratified	X	480	8.30-8.60
5314	6 (PST)	7	B571	269	9.40-9.60
5525	6 (PST)	7	N to B272	60-70	9.55-9.75
5525.1	6 (PST)	7	N to B272	60-70	9.55-9.75
815	6 (PST)	8	N. to W.800	490 (590)	8.75-8.85
2348.2	6 (PST)	8	Floor 320	510	8.75-8.90
5113	6 (PST)	8	Next R281b	290	9.00-9.20
5477	6 (PST)	8	R281a	80	9.25-9.50
5528	6 (PST)	11	R2262a	50-60	9.00-9.20
5574	6 (PST)	11	R2261a	2060	8.70-9
6247	6 (PST)	11	R2261a	2060	9.00-9.28
6298	6 (PST)	11	R283a	280	8.20-8.45
6302	6 (PST)	11	R2286	70-80	9.00-9.25
6246b	6 (PST)	11	R2261a	2060-2070	8.85-9.95
8120	6 (PST)	12	R2288a	2080	8.45-8.75
5399	6 (PST)	8? 11?	B2261	2070	9.30-9.50
5319	6 (PST)	Unstratified	X	2090	11.25-11.60
L.47	6 (PST)	Unstratified
