# Supplementary material for: Tel Shiqmona during the Iron Age: A first glimpse into an ancient Mediterranean purple dye ‘factory’
Source: PLoS One. 2025 Apr 16;20(4):e0321082. doi: 10.1371/journal.pone.0321082 (PMC12002455; doi:10.1371/journal.pone.0321082)
Supplement: S5 Table — Abbreviations: Cl (a) = altered clay, Ca = calcite, Qtz = quartz, P = carbonated hydroxyapatite, A = aragonite, Org = organic material; PVR = purple-stained vat rim, VR = vat rim with no visible staining, PVBF = body fragment of vat with purple remains, VB = vat base. (XLSX) [file pone.0321082.s007.xlsx]

## Sheet: Siqmona
	Registration No	Phase	Period	Petrofabric group	Suggested provenance	Marine microfauna	FTIR Mineraology	Main clay peak (cm-1)	Estimated firing temperature (FTIR)	Type	Purple Staining
1	8053_a	15a-15b	Iron Age IB	Israel/Carmel Coast/calcareous clay/quartz and tuff	Israel/Carmel coast					PVBF	+
2	11B2299_1	15a	Iron Age IB	Israel/Carmel Coast/calcareous clay/quartz and tuff	Israel/Carmel coast		Cl (a) Ca Qtz P Org	1043	500-600 C	PVBF	+
3	12195	14?	Early Iron Age IIA	Israel/Carmel Coast/calcareous clay/quartz and tuff	Israel/Carmel coast					PVBF	+
4	11101	13?	Late Iron Age IIA	Israel/Carmel Coast/calcareous clay/quartz and tuff	Israel/Carmel coast					PVBF	+
5	8076_10	13?	Late Iron Age IIA	Israel/Carmel Coast/calcareous clay/quartz and tuff	Israel/Carmel coast		Cl (a) Ca Qtz P Org	1043	500-600 C	VB
6	6366_5	13	Late Iron Age IIA	Israel/Carmel Coast/hamra/quartz and tuff	Israel/Carmel coast					VR
7	11B2077_2	13	Late Iron Age IIA	Israel/Carmel Coast/calcareous clay/quartz and tuff	Israel/Carmel coast	Yes				PVBF	+
8	7111	12	Late Iron Age IIA	Israel/Carmel Coast/calcareous clay/quartz and tuff	Israel/Carmel coast					PVBF	+
9	8120	12	Late Iron Age IIA	Israel/Carmel Coast/calcareous clay/quartz and tuff	Israel/Carmel coast	Yes	Cl (a) Ca Qtz P Org	1040	500-600 C	VB
10	13023	12	Late Iron Age IIA	Israel/Carmel Coast/hamra/quartz and tuff	Israel/Carmel coast					PVBF	+
11	11B2051_1	12	Late Iron Age IIA	Israel/Carmel Coast/calcareous clay/quartz and tuff	Israel/Carmel coast	Yes				PVBF	+
12	12B7005	12	Late Iron Age IIA	Israel/Carmel Coast/calcareous clay/quartz and tuff	Israel/Carmel coast					PVR	+
13	12B7012	12	Late Iron Age IIA	Israel/Carmel Coast/calcareous clay/quartz and tuff	Israel/Carmel coast					PVBF	+
14	5569	11?	Iron Age IIB	Israel/Carmel Coast/calcareous clay/quartz and tuff	Israel/Carmel coast					VB
15	6269	11?	Iron Age IIB	Israel/Carmel Coast/calcareous clay/quartz and tuff	Israel/Carmel coast					PVBF	+
16	5599_1	11?	Iron Age IIB	Israel/Carmel Coast/calcareous clay/quartz and tuff	Israel/Carmel coast					VR
17	6138	11	Iron Age IIB	Israel/Carmel Coast/calcareous clay/quartz and tuff	Israel/Carmel coast					VR
18	6207	11	Iron Age IIB	Israel/Carmel Coast/calcareous clay/quartz and tuff	Israel/Carmel coast		Cl (a) Ca Qtz P Org	1039	500-600 C	VR
19	6255_5	11	Iron Age IIB	Israel/Carmel Coast/calcareous clay/quartz and tuff	Israel/Carmel coast		Cl (a) Ca Qtz P A Org	1031	400-500 C	VB
20	6270	11	Iron Age IIB	Israel/Carmel Coast/calcareous clay/quartz and tuff	Israel/Carmel coast	Yes				VR
21	6296	11	Iron Age IIB	Israel/Carmel Coast/calcareous clay/quartz and tuff	Israel/Carmel coast	Yes				PVR	+
22	6313	11	Iron Age IIB	Israel/Carmel Coast/calcareous clay/quartz and tuff	Israel/Carmel coast		Cl (a) Ca Qtz P Org	1047	600-650 C	PVR	+
23	6368	11	Iron Age IIB	Israel/Carmel Coast/calcareous clay/quartz and tuff	Israel/Carmel coast					PVBF	+
24	12259_1	11	Iron Age IIB	Israel/Carmel Coast/calcareous clay/quartz and tuff	Israel/Carmel coast					VR
25	13A2193	11	Iron Age IIB	Israel/Carmel Coast/calcareous clay/quartz and tuff	Israel/Carmel coast					PVBF	+
26	7238	9?	Iron Age IIC	Israel/Carmel Coast/calcareous clay/quartz and tuff	Israel/Carmel coast		Cl (a) Ca Qtz P Org	1042	500-600 C	PVBF	+
27	861	8?	Iron Age IIC	Israel/Carmel Coast/calcareous clay/quartz and tuff	Israel/Carmel coast					VR
28	727	9	Iron Age IIC	Israel/Carmel Coast/calcareous clay/quartz and tuff	Israel/Carmel coast					VR
29	7190	9	Iron Age IIC	Israel/Carmel Coast/calcareous clay/quartz and tuff	Israel/Carmel coast	Yes				PVBF	+
30	5199	8	Iron Age IIC	Israel/Carmel Coast/calcareous clay/quartz and tuff	Israel/Carmel coast					VR
31	5277	8	Iron Age IIC	Israel/Carmel Coast/calcareous clay/quartz and tuff	Israel/Carmel coast		Cl (a) Ca Qtz P Org	1040	500-600 C	PVBF	+
32	5548	7	Iron Age IIC	Israel/Carmel Coast/calcareous clay/quartz and tuff	Israel/Carmel coast		Cl (a) Ca Qtz P A Org	1035	400-500 C	VB
33	6123	unstr.	unstr.	Israel/Carmel Coast/calcareous clay/quartz and tuff	Israel/Carmel coast		Cl (a) Ca Qtz P Org	1038	500-600 C	PVBF	+
34	13A2020	8?11?	Iron Age IIB? IIC?	Israel/Carmel Coast/calcareous clay/quartz and tuff	Israel/Carmel coast		Cl (a) Ca Qtz P Org	1039	500-600 C	PVR	+
